# Supplementary material for: Beyond numbers: The governance role of data assets in real earnings management
Source: PLoS One. 2026 Jul 7;21(7):e0351687. doi: 10.1371/journal.pone.0351687 (PMC13340839; doi:10.1371/journal.pone.0351687)
Supplement: S1 Table — (XLSX) [file pone.0351687.s001.xlsx]

## Sheet: Sheet2
S1 Table.The Dictionary of Data Asset Keywords
Chinese Keyword	English Translation
数字基础设施	Digital Infrastructure
数字设施	Digital Facilities
数字工厂	Digital Factory
数字设备	Digital Equipment
数字经济	Digital Economy
数字技术创新	Digital Tech Innovation
数字治理	Digital Governance
数字管理	Digital Management
数字运维	Digital Operations & Maintenance
数字设计	Digital Design
数字技术手段	Digital Technical Means
数字技术	Digital Technology
数字资源	Digital Resources
数字要素	Digital Factors/Elements
数字科技	Digital Science & Tech
数字骨干企业	Key Digital Enterprises
数字应用	Digital Application
数据基础设施	Data Infrastructure
数据实验室	Data Laboratory
数据采集	Data Acquisition
数据收集	Data Collection
数据开发	Data Development
数据开发利用	Data Development & Utilization
数据治理	Data Governance
数据存储	Data Storage
数据驱动	Data-Driven
数据处理	Data Processing
数据计算	Data Computing
数据利用	Data Utilization
数据创新	Data Innovation
数据标准化	Data Standardization
数据资源管理	Data Resource Management
数据战略	Data Strategy
数据资源整合	Data Resource Integration
信息基础设施	Information Infrastructure
信息设施	Information Facilities
信息终端	Information Terminals
信息设备	Information Equipment
信息披露	Information Disclosure
信息获取	Information Acquisition
信息收集	Information Collection
信息管理	Information Management
信息采集	Information Gathering
信息对接	Information Docking
信息研发	Information R&D
信息接入	Information Access
信息通信	Information Communication
信息资源	Information Resources
信息技术	Information Technology (IT)
信息数据	Information Data
信息科技	Information Science & Tech
网络基础设施	Network Infrastructure
网络信息系统	Network Information System
网络数据中心	Network Data Center
网络设施	Network Facilities
网络建设	Network Construction
网络存储	Network Storage
网络治理	Network Governance
网络接入	Network Access
网络数据	Network Data
网络技术	Network Technology
网络信息技术	Network Info. Technology
网络信息	Network Information
网络数字	Network Digitalization
网络业务	Network Business
网络产业链	Network Industry Chain
网络性能	Network Performance
网络建立	Network Establishment
数字生态	Digital Ecosystem
数字能力	Digital Capabilities
数字素养	Digital Literacy
数字产业	Digital Industry
数字空间	Digital Space
数据监测	Data Monitoring
数据加工	Data Processing
数据经济	Data Economy
数据研究	Data Research
数据保护	Data Protection
数据交互	Data Interaction
数据优化	Data Optimization
数据归集	Data Aggregation
数据人才培养	Data Talent Training
数据加密	Data Encryption
数据脱敏	Data Desensitization/Masking
数据研发	Data R&D
数据清洗	Data Cleaning/Cleansing
数据联网	Data Networking
数据运营	Data Operations
数据供给	Data Supply
数据整合	Data Consolidation
数据集成	Data Integration
数据对接	Data Docking/Interfacing
数据上云	Data Cloud Migration
数据管理	Data Management
数据接入	Data Access
数据分析	Data Analysis
数据集中管理	Centralized Data Management
数据资源	Data Resources
数据要素	Data Elements
数据资产	Data Assets
数据技术	Data Technology
数据人才	Data Talent
数据关键技术	Key Data Technologies
数据专家	Data Experts
数据算法	Data Algorithms
数据信息	Data Information
数据信息技术	Data Information Technology
数据业务	Data Business
数据网络	Data Network
数据人才队伍	Data Talent Team
数据算力	Data Computing Power
数据工程	Data Engineering
信息网络	Information Network
信息载体	Information Carrier
信息运行	Information Operations
信息系统	Information System
信息网络建设	Info. Network Construction
信息传输	Information Transmission
信息化	Informatization
信息产业	Information Industry
信息服务	Information Services
信息安全	Information Security
信息互通	Information Interoperability
信息共享	Information Sharing
信息交互	Information Interaction
信息互联	Information Interconnection
信息技术创新	IT Innovation
信息分析	Information Analysis
信息工程	Information Engineering
信息中心	Information Center
信息技术服务	IT Services
信息化建设	Informatization Construction
信息化系统	Informatization System
信息处理	Information Processing
信息电子	Information Electronics
信息化管理	Informatization Management
信息化发展	Informatization Development
数字化	Digitalization
数字化转型	Digital Transformation
数字化建设	Digitalization Construction
数字化管理	Digitalization Management
数字化技术	Digitalization Technology
数字化发展	Digitalization Development
数字化系统	Digitalization System
数字化服务	Digitalization Services
数字化运营	Digital Operations
数字化平台	Digital Platform
数字化应用	Digital Application
数字化改革	Digital Reform
数字化智能化	Digitalization & Intelligence
数字化改造	Digital Retrofit/Upgrade
数字化工程	Digitalization Engineering
数字化升级	Digital Upgrade
数字化信息	Digital Information
智能化	Intelligence / Intelligentization
智能终端	Intelligent Terminals
智能制造	Intelligent Manufacturing
智能设备	Intelligent Equipment
智能设施	Intelligent Facilities
智能技术	Intelligent Technology
智能工厂	Smart Factory
智能建造	Intelligent Construction
智能分析	Intelligent Analysis
智能应用	Intelligent Application
智能管理	Intelligent Management
智能系统	Intelligent System
智能服务	Intelligent Services
智能运营	Intelligent Operations
智能平台	Intelligent Platform
智能控制	Intelligent Control
智能互联	Intelligent Interconnection
智能识别	Intelligent Recognition
智能计算	Intelligent Computing
智能决策	Intelligent Decision-making
智能网络	Intelligent Network
互联网	Internet
工业互联网	Industrial Internet
产业互联网	Industrial Internet (C2B)
移动互联网	Mobile Internet
互联网平台	Internet Platform
互联网数据	Internet Data
互联网技术	Internet Technology
互联网服务	Internet Services
互联网应用	Internet Application
互联网信息	Internet Information
云平台	Cloud Platform
云计算	Cloud Computing
云服务	Cloud Services
云端	Cloud / Cloud-side
云数据	Cloud Data
云技术	Cloud Technology
云系统	Cloud System
云网络	Cloud Network
云应用	Cloud Application
云管理	Cloud Management
云建设	Cloud Construction
云存储	Cloud Storage
物联网	Internet of Things (IoT)
物联网技术	IoT Technology
物联网应用	IoT Application
物联网平台	IoT Platform
物联网系统	IoT System
物联网设备	IoT Devices
物联网数据	IoT Data
物联网服务	IoT Services
移动通信	Mobile Communication
移动网络	Mobile Network
移动技术	Mobile Technology
移动应用	Mobile Application
移动服务	Mobile Services
移动平台	Mobile Platform
移动数据	Mobile Data
移动信息	Mobile Information
移动设备	Mobile Devices
移动终端	Mobile Terminals
5G	5G
5G技术	5G Technology
5G网络	5G Network
5G应用	5G Application
5G建设	5G Construction
区块链	Blockchain
区块链技术	Blockchain Technology
区块链应用	Blockchain Application
人工智能	Artificial Intelligence (AI)
AI技术	AI Technology
算法	Algorithm
算力	Computing Power
软件	Software
硬件	Hardware
平台	Platform
系统	System
终端	Terminal
设备	Equipment
设施	Facilities
架构	Architecture
数据挖掘	Data Mining
数据画像	Data Profiling/Portraits
数据中心	Data Center
数据模型	Data Model
数据中台	Data Middle Platform
数据信息安全	Data Information Security
数据评价	Data Evaluation
数据服务提供商	Data Service Provider
数据公开	Data Disclosure/Open Data
数据监管	Data Regulation/Supervision
数据服务商	Data Service Provider
数据互联互通	Data Interconnectivity
数据交易所	Data Exchange
数据市场	Data Market
数据提供	Data Provision
